# Supplementary material for: Structural and Quantitative Analysis of Polyfluoroalkyl Substances (PFASs) and Para-Phenylenediamines (PPDs) by Direct Analysis in Real Time Ion Mobility Mass Spectrometry (DART-IM-MS)
Source: Molecules. 2025 Jun 30;30(13):2828. doi: 10.3390/molecules30132828 (PMC12251324; doi:10.3390/molecules30132828)
Supplement: Supplementary file 1 [file molecules-30-02828-s001.zip]

Archive with 1 entries (1 files):
- molecules-3687576-supplementary.pdf
